# Supplementary material for: Dynamic Changes and Characterization of the Metal Ions in the Silk Glands and Silk Fibers of Silkworm
Source: Int J Mol Sci. 2023 Mar 31;24(7):6556. doi: 10.3390/ijms24076556 (PMC10094808; doi:10.3390/ijms24076556)
Supplement: Supplementary file 1 [file ijms-24-06556-s001.zip › Table S1.xlsx]

## Sheet: Table S1
Supplementary Table S1. Primers used in this study
Gene	Gene IDs	Forward Primer	Reverse Primer
Transferrin	BMSK0013403	TAGACCGTGGCAGGGACT	ACGACCAATTCGGGAGCA
Ferritin	BMSK0014056	CGATGCTGCGACTGAAGA	TTGATGACCTCCCGGATG
High affinity copper transporter	BMSK0008584	CTCTTGGTGGAACGTAAC	ATATGAGGAATTGGCTGT
Copper transporter	BMSK0014489	GCTTTGCGGCAGGACGAT	GCCCGACAGCATAGAGTATTTG
manganese transporter	BMSK0001814	CTGTTCCGACTGTTTTACAAGG	TTTAACCGCTGAACAAGAAAGG
Sodium/potassium-ATPase	BMSK0014874	CTCTTACACCACCTAAACAAAC	AAAGCATAGAATAGCACCAA
Zinc transporter 1	BMSK0007792	TTCTTGGTGGCTCTTTGC	TATCTCGGTGAGGTGTCG
Zinc transporter 7	BMSK0014967	AAAATGGAGGTCTAACGAAA	CGATACAACCAGCAAACG
Sarco/endoplasmic reticulum calcium ATPase	BGIBMGA006603	CTGTGTCGCTGTGTGGGCTA	GGTTATCGTCCGTGTCCAGG
Transcription initiation factor 4a	BMSK0002090	TTCGTACTGGCTCTTCTCGT	CAAAGTTGATAGCAATTCCCT
